# Supplementary material for: Cervical Hyperextension Causes Acute Cerebral Congestion in Non-Anesthetized Healthy Adults: An Observational Self-Controlled Design Study
Source: Medicina (Kaunas). 2025 Oct 3;61(10):1791. doi: 10.3390/medicina61101791 (PMC12566163; doi:10.3390/medicina61101791)
Supplement: Supplementary file 1 [file medicina-61-01791-s001.zip]

Archive with 6 entries (6 files):
- 10-Supplementary Figure S3.jpg
- 11-Supplementary Figure S4.jpg
- 12-Supplementary Figure S5. Comparison of right and left ONSD measurements..jpg
- 2- medicina supplementary material.pdf
- 8-Supplementary Figure S1.jpg
- 9-Supplementary Figure S2.jpg
